# Supplementary material for: Psychosocial Risk and Recurrent Hospitalizations in Women and Men Following LVAD Implantation: A Multi-State Analysis of the INTERMACS Registry
Source: J Cardiovasc Dev Dis. 2025 May 22;12(6):198. doi: 10.3390/jcdd12060198 (PMC12193544; doi:10.3390/jcdd12060198)
Supplement: Supplementary file 1 [file jcdd-12-00198-s001.zip]

Archive with 1 entries (1 files):
- jcdd-3585012-supplementary.pdf
